# Supplementary material for: Real-Time External Control Combined with Image Post-Processing for Mitigating SEM Vibration Distortion
Source: Micromachines (Basel). 2026 Mar 2;17(3):315. doi: 10.3390/mi17030315 (PMC13027915; doi:10.3390/mi17030315)
Supplement: Supplementary file 1 [file micromachines-17-00315-s001.zip]

Archive with 2 entries (2 files):
- Real-time vibration correction.mp4
- Supplementary FigS1&FigS2.pdf
